# Supplementary material for: Standardized Hydrangea serrata (Thunb.) Ser. Extract Ameliorates Obesity in db/db Mice
Source: Nutrients. 2021 Oct 16;13(10):3624. doi: 10.3390/nu13103624 (PMC8538090; doi:10.3390/nu13103624)
Supplement: Supplementary file 1 [file nutrients-13-03624-s001.zip]

Archive with 1 entries (1 files):
- nutrients-1357163-supplementary.pdf
